# Supplementary material for: Inhibition of histone methyltransferase G9a promotes the osteogenic potential of bone-derived stem cells in diabetic-osteoporosis by regulating the LINC00657/miR-204-5p/IGFBP5 pathway
Source: Front Endocrinol (Lausanne). 2025 Aug 12;16:1625944. doi: 10.3389/fendo.2025.1625944 (PMC12378076; doi:10.3389/fendo.2025.1625944)
Supplement: Supplementary file 1 [file Table1.xlsx]

## Sheet: Sheet1
Table S1 Primer sequences used for qPCR and miRNA’s reverse transcription
genes	Forward (5’-3’)	Reverse (5’-3’)	primers for miRNA's reverse transcription (5’-3’)
LINC00278	CTCCAGGCATGCTATCAGGA	GCATCTGGTGAGGGTCTTCT	/
TTTY14	AATGCGACGTCCTCCTACTC	ACACCCCTTATCCGTCACAG	/
LINC02848	TGGTTAGGTGGTGAGGAAGG	CAGTTCTGTACAGTGCGGAC	/
LINC00844	AAGGAGGTTTCTTGCATGGC	AGTTCTTCCCTCTGTGAGTCA	/
B3GALT5-AS1	GAGCACCAGGAATTGACGAC	GTTTGAGAAGCGAAGGACCC	/
LGALS8-AS1	GGACTTTTCAGGACCAGGGT	CCTCCAAGTCTCTTCTGGCA	/
LINC00657	GCCTGTGTTCATTGTGGACA	TGCTCAGAGGTGGCTTAACA	/
LINC00852	ATAGATTAGGGCTGGGGTGC	TAAAATTCTGGCCGCCACAC	/
LINC01412	CCCAGAGAAAGCTTCACATGT	CCACCATTTGCCAAATACCAC	/
LINC01725	GTTCCACAGCTTCACCCTTG	ACTCTGCTTCACCAAGGACC	/
EHMT2	GGGCGGGAAAATCACCTCC	CACTCATGCGGAAATGCTGTAT	/
RUNX2	TGGTTACTGTCATGGCGGGTA	TCTCAGATCGTTGAACCTTGCTA	/
COL1A1	GAGGGCCAAGACGAAGACATC	CAGATCACGTCATCGCACAAC	/
BGLAP	CACTCCTCGCCCTATTGGC	CCCTCCTGCTTGGACACAAAG	/
IGFBP5	ACCTGAGATGAGACAGGAGTC	GTAGAATCCTTTGCGGTCACAA	/
NOG	CCATGCCGAGCGAGATCAAA	TCGGAAATGATGGGGTACTGG	/
GAPDH	GGAGCGAGATCCCTCCAAAAT	GGCTGTTGTCATACTTCTCATGG	/
mIR-204-5p	CGCGTTCCCTTTGTCATCCT	AGTGCAGGGTCCGAGGTATT	GTCGTATCCAGTGCAGGGTCCGAGGTATTCGCACTGGATACGACAGGCAT
mIR-211-5p	CGCGTTCCCTTTGTCATCCT	AGTGCAGGGTCCGAGGTATT	GTCGTATCCAGTGCAGGGTCCGAGGTATTCGCACTGGATACGACAGGCGA
mIR-144-3p	GCGCGCGTACAGTATAGATGA	AGTGCAGGGTCCGAGGTATT	GTCGTATCCAGTGCAGGGTCCGAGGTATTCGCACTGGATACGACAGTACA
U6	CTCGCTTCGGCAGCACA	AACGCTTCACGAATTTGCGT	AACGCTTCACGAATTTGCGT
