# Supplementary material for: Inhibition of histone methyltransferase G9a promotes the osteogenic potential of bone-derived stem cells in diabetic-osteoporosis by regulating the LINC00657/miR-204-5p/IGFBP5 pathway
Source: Front Endocrinol (Lausanne). 2025 Aug 12;16:1625944. doi: 10.3389/fendo.2025.1625944 (PMC12378076; doi:10.3389/fendo.2025.1625944)
Supplement: Supplementary file 2 [file Table2.xlsx]

## Sheet: Sheet1
Table S2 88 significantly changed lncRNAs in T2DM-BMSC
gene id	gene name	description	gene_type	T group	C group	log2FC	Pvalue	updown
ENSG00000260879	AL359258.2	novel transcript, antisense to SLC25A24	lncRNA	0	3.51779	#NAME?	1.74802e-09	DOWN
ENSG00000231535	LINC00278	long intergenic non-protein coding RNA 278 [Source:HGNC Symbol;Acc:HGNC:38712]	lncRNA	0	0.343298	#NAME?	0.000877365	DOWN
ENSG00000253374	AC023644.1	novel transcript	lncRNA	0	1.48375	#NAME?	0.00304744	DOWN
ENSG00000176728	TTTY14	testis-specific transcript, Y-linked 14 [Source:HGNC Symbol;Acc:HGNC:18495]	lncRNA	0	0.0285174	#NAME?	0.00351828	DOWN
ENSG00000287972	AC073648.7	novel transcript	lncRNA	0	0.728343	#NAME?	0.00386461	DOWN
ENSG00000226581	LINC02848	long intergenic non-protein coding RNA 2848 [Source:HGNC Symbol;Acc:HGNC:54384]	lncRNA	0.0940952	0	Inf	0.00394222	up
ENSG00000286009	AC244213.1	novel transcript, antisense to USP9Y	lncRNA	0	0.378753	#NAME?	0.00431873	DOWN
ENSG00000237949	LINC00844	long intergenic non-protein coding RNA 844 [Source:HGNC Symbol;Acc:HGNC:45031]	lncRNA	0.038916	0	Inf	0.00686404	up
ENSG00000184809	B3GALT5-AS1	B3GALT5 antisense RNA 1 [Source:HGNC Symbol;Acc:HGNC:16424]	lncRNA	0	0.0308338	#NAME?	0.0471511	DOWN
ENSG00000223776	LGALS8-AS1	LGALS8 antisense RNA 1 [Source:HGNC Symbol;Acc:HGNC:40340]	lncRNA	0.135731	0	Inf	0.0259574	up
ENSG00000223829	AC004870.2	novel transcript	lncRNA	0	0.316337	#NAME?	0.021043	DOWN
ENSG00000224698	AL390038.1	novel transcript	lncRNA	0	0.171771	#NAME?	0.0171897	DOWN
ENSG00000225140	AL358216.1	novel transcript	lncRNA	0.331278	0	Inf	0.00975124	up
ENSG00000227292	AC009229.1	novel transcript	lncRNA	0.748611	0	Inf	0.0387086	up
ENSG00000227544	AC018647.1	novel transcript	lncRNA	0.0217134	0	Inf	0.0447239	up
ENSG00000228863	AL121985.1	novel transcript, antisense to CD48	lncRNA	0.170832	0	Inf	0.0180016	up
ENSG00000260032	NORAD	non-coding RNA activated by DNA damage [Source:HGNC Symbol;Acc:HGNC:44311]	lncRNA	0	0.1076	#NAME?	0.0469564	DOWN
ENSG00000231177	LINC00852	long intergenic non-protein coding RNA 852 [Source:HGNC Symbol;Acc:HGNC:29904]	lncRNA	0	0.141724	#NAME?	0.0281266	DOWN
ENSG00000232606	LINC01412	long intergenic non-protein coding RNA 1412 [Source:HGNC Symbol;Acc:HGNC:50704]	lncRNA	0.72892	0	Inf	0.0168518	up
ENSG00000232729	AC211433.1	novel transcript, antisense to GTF2I	lncRNA	0.249036	0	Inf	0.0229491	up
ENSG00000233008	LINC01725	long intergenic non-protein coding RNA 1725 [Source:HGNC Symbol;Acc:HGNC:52513]	lncRNA	0.034591	0	Inf	0.0153918	up
ENSG00000240211	PPP1R35-AS1	PPP1R35 antisense RNA 1 [Source:HGNC Symbol;Acc:HGNC:41194]	lncRNA	0	3.14866	#NAME?	0.032624	DOWN
ENSG00000243107	AC000120.2	novel transcript	lncRNA	0	0.238684	#NAME?	0.0248428	DOWN
ENSG00000253967	AC022730.4	novel transcript	lncRNA	0	0.207592	#NAME?	0.0474546	DOWN
ENSG00000254300	LINC01111	long intergenic non-protein coding RNA 1111 [Source:HGNC Symbol;Acc:HGNC:49237]	lncRNA	0	0.281127	#NAME?	0.0145259	DOWN
ENSG00000255733	IFNG-AS1	IFNG antisense RNA 1 [Source:HGNC Symbol;Acc:HGNC:43910]	lncRNA	0	0.0830621	#NAME?	0.0477492	DOWN
ENSG00000259727	AC103740.2	novel transcript	lncRNA	0.315826	0	Inf	0.0341338	up
ENSG00000260577	AC126773.4	novel transcript, antisense to CDH3	lncRNA	0.267683	0	Inf	0.0460617	up
ENSG00000261771	DNAAF4-CCPG1	DNAAF4-CCPG1 readthrough (NMD candidate) [Source:HGNC Symbol;Acc:HGNC:43019]	lncRNA	0.232659	0	Inf	0.0243604	up
ENSG00000265413	AP001094.2	novel transcript, sense intronic to PTPRM	lncRNA	0	0.183879	#NAME?	0.0199895	DOWN
ENSG00000269514	AC024257.3	novel transcript, antisense to OR10AD1	lncRNA	0.0432582	0	Inf	0.0282461	up
ENSG00000271966	AC021321.1	novel transcript	lncRNA	0	0.496618	#NAME?	0.00948324	DOWN
ENSG00000272744	AC107214.2	novel transcript	lncRNA	0.57976	0	Inf	0.0465143	up
ENSG00000273129	PACERR	PTGS2 antisense NFKB1 complex-mediated expression regulator RNA [Source:HGNC Symbol;Acc:HGNC:50552]	lncRNA	0.486966	0	Inf	0.0258052	up
ENSG00000285314	AC002470.2	novel transcript	lncRNA	0.384927	0	Inf	0.0181187	up
ENSG00000285837	AC024598.1	zinc finger protein 365 [Source:NCBI gene;Acc:22891]	lncRNA	0.212802	0	Inf	0.0171027	up
ENSG00000288025	AC093849.4	novel transcript, antisense to SCRG1	lncRNA	0.136638	0	Inf	0.0154009	up
ENSG00000265257	AP005263.1	novel transcript	lncRNA	0.0467243	10.363	-7.79305	0.00153993	DOWN
ENSG00000257764	AC020656.1	novel transcript, antisense to LYZ	lncRNA	88.2101	3.41392	4.69144	0.00104449	up
ENSG00000245067	IGFBP7-AS1	IGFBP7 antisense RNA 1 [Source:HGNC Symbol;Acc:HGNC:40296]	lncRNA	0.0956529	2.07376	-4.4383	0.00277089	DOWN
ENSG00000250723	AC016687.2	novel transcript	lncRNA	0.00421703	0.0855966	-4.34325	0.0442844	DOWN
ENSG00000180422	LINC00304	long intergenic non-protein coding RNA 304 [Source:HGNC Symbol;Acc:HGNC:26713]	lncRNA	0.14777	0.00833859	4.1474	0.00903515	up
ENSG00000273249	BX649632.1	novel transcript, antisense to WDR5	lncRNA	0.0272019	0.350053	-3.6858	0.0409576	DOWN
ENSG00000273987	AC121761.2	novel transcript, sense intronic to CAPS2	lncRNA	0.725497	0.0585541	3.63113	0.0433941	up
ENSG00000260108	AC026464.2	novel transcript	lncRNA	0.636989	0.0526977	3.59546	0.0293539	up
ENSG00000287686	AC062029.1	novel transcript	lncRNA	0.0323811	0.383705	-3.56677	0.0481784	DOWN
ENSG00000229867	STEAP3-AS1	STEAP3 antisense RNA 1 [Source:HGNC Symbol;Acc:HGNC:41053]	lncRNA	0.837181	0.0729611	3.52034	0.00197123	up
ENSG00000151303	AL136982.1	novel transcript	lncRNA	0.0279234	0.319021	-3.51411	0.0280954	DOWN
ENSG00000265096	C1QTNF1-AS1	C1QTNF1 antisense RNA 1 [Source:HGNC Symbol;Acc:HGNC:44351]	lncRNA	0.188577	0.0168822	3.48158	0.0484915	up
ENSG00000183154	AC138356.1	novel transcript, antisense to ERLIN2	lncRNA	0.0375216	0.41365	-3.46262	0.0250505	DOWN
ENSG00000235078	AC231981.1	novel transcript, antisense to ADI1	lncRNA	3.83173	0.43492	3.13917	0.0199182	up
ENSG00000287643	AC004825.3	novel transcript, antisense to PCNX1	lncRNA	0.224816	0.0258539	3.12029	0.032008	up
ENSG00000254251	AC103770.1	novel transcript	lncRNA	3.13199	0.405663	2.94872	0.00581852	up
ENSG00000249996	PPIC-AS1	PPIC antisense RNA 1 [Source:HGNC Symbol;Acc:HGNC:40464]	lncRNA	8.61735	1.12923	2.9319	0.0385801	up
ENSG00000248714	AC091180.3	novel transcript	lncRNA	0.270269	0.03598	2.90913	0.0469374	up
ENSG00000285628	AC126755.7	novel transcript	lncRNA	1.53046	11.2234	-2.87447	4.64519e-05	DOWN
ENSG00000234997	AC016745.1	novel transcript	lncRNA	0.0612897	0.42163	-2.78226	0.0412554	DOWN
ENSG00000287510	AL137857.1	novel transcript, antisense to LAPTM5	lncRNA	16.4061	2.41953	2.76144	0.00870582	up
ENSG00000268713	AC005261.3	novel transcript	lncRNA	1.04716	0.154724	2.75871	0.018205	up
ENSG00000272872	AP000525.1	novel transcript, sense intronic to novel transcript	lncRNA	2.71866	0.440305	2.62632	0.0204941	up
ENSG00000270277	AC009948.2	novel transcript, antisense to titin	lncRNA	0.427902	0.0709572	2.59226	0.0429091	up
ENSG00000267924	AC139769.2	novel transcript	lncRNA	3.32963	0.559387	2.57345	0.0118044	up
ENSG00000178440	TIMM23B-AGAP6	TIMM23B-AGAP6 readthrough [Source:HGNC Symbol;Acc:HGNC:45009]	lncRNA	0.601912	0.114542	2.39367	0.0197874	up
ENSG00000224281	SLC25A5-AS1	SLC25A5 antisense RNA 1 [Source:HGNC Symbol;Acc:HGNC:43438]	lncRNA	1.31275	0.258722	2.34312	0.0121879	up
ENSG00000253837	AC090197.1	novel transcript	lncRNA	2.17567	0.438328	2.31137	0.00470087	up
ENSG00000284707	AC079781.5	novel transcript	lncRNA	0.585836	0.11953	2.29312	0.0144023	up
ENSG00000229056	HECW2-AS1	HECW2 antisense RNA 1 [Source:HGNC Symbol;Acc:HGNC:54062]	lncRNA	0.364162	0.0750063	2.2795	0.0467062	up
ENSG00000285725	AC004967.2	novel transcript	lncRNA	0.620454	2.95415	-2.25135	0.0165414	DOWN
ENSG00000228509	AC006460.1	novel transcript	lncRNA	0.831811	0.187598	2.14861	0.0310984	up
ENSG00000254756	AP001107.6	novel transcript	lncRNA	1.19616	4.62993	-1.95258	0.027258	DOWN
ENSG00000246859	STARD4-AS1	STARD4 antisense RNA 1 [Source:HGNC Symbol;Acc:HGNC:44117]	lncRNA	10.9706	3.05359	1.84506	0.00468396	up
ENSG00000254369	HOXA-AS3	HOXA cluster antisense RNA 3 [Source:HGNC Symbol;Acc:HGNC:43748]	lncRNA	0.66502	0.18716	1.82912	0.045273	up
ENSG00000247516	MIR4458HG	MIR4458 host gene [Source:HGNC Symbol;Acc:HGNC:49008]	lncRNA	0.190035	0.0555675	1.77395	0.0178879	up
ENSG00000280734	LINC01232	long intergenic non-protein coding RNA 1232 [Source:HGNC Symbol;Acc:HGNC:49755]	lncRNA	0.375589	0.111254	1.7553	0.0377321	up
ENSG00000264772	AC016876.3	novel transcript	lncRNA	7.58977	24.8608	-1.71174	0.00405413	DOWN
ENSG00000238184	CD81-AS1	CD81 antisense RNA 1 [Source:HGNC Symbol;Acc:HGNC:49384]	lncRNA	0.501103	1.6333	-1.70461	0.0383004	DOWN
ENSG00000261742	LINC00922	long intergenic non-protein coding RNA 922 [Source:HGNC Symbol;Acc:HGNC:27545]	lncRNA	0.580603	0.183246	1.66377	0.0229482	up
ENSG00000272273	IER3-AS1	IER3 antisense RNA 1 [Source:HGNC Symbol;Acc:HGNC:53629]	lncRNA	17.9487	5.75647	1.64062	0.0154688	up
ENSG00000249835	VCAN-AS1	VCAN antisense RNA 1 [Source:HGNC Symbol;Acc:HGNC:40163]	lncRNA	29.1886	9.78624	1.57658	0.00595838	up
ENSG00000259363	AC090825.1	novel transcript	lncRNA	0.468817	1.29441	-1.46519	0.0498632	DOWN
ENSG00000229766	AL021396.1	novel transcript, antisense to TMX4	lncRNA	0.510231	1.40111	-1.45735	0.0285388	DOWN
ENSG00000232748	AC135050.1	novel transcript, antisense to ZNF668	lncRNA	1.30775	3.39856	-1.37784	0.0201564	DOWN
ENSG00000267801	AC087289.5	novel transcript, antisense to TRIM47	lncRNA	3.94954	10.1894	-1.36731	0.0278187	DOWN
ENSG00000245910	SNHG6	small nucleolar RNA host gene 6 [Source:HGNC Symbol;Acc:HGNC:32965]	lncRNA	39.4476	15.603	1.33812	0.00206347	up
ENSG00000274021	AC024909.1	novel transcript, antisense to DUSP6	lncRNA	4.99672	12.5118	-1.32423	0.0207256	DOWN
ENSG00000257453	AC011611.3	novel transcript, antisense to PHLDA1	lncRNA	72.996	178.058	-1.28646	0.0106028	DOWN
ENSG00000243701	DUBR	DPPA2 upstream binding RNA [Source:HGNC Symbol;Acc:HGNC:48569]	lncRNA	0.61536	0.279879	1.13663	0.0356925	up
ENSG00000229124	VIM-AS1	VIM antisense RNA 1 [Source:HGNC Symbol;Acc:HGNC:44879]	lncRNA	326.985	667.844	-1.03029	0.0343	DOWN
