# Supplementary material for: Inhibition of histone methyltransferase G9a promotes the osteogenic potential of bone-derived stem cells in diabetic-osteoporosis by regulating the LINC00657/miR-204-5p/IGFBP5 pathway
Source: Front Endocrinol (Lausanne). 2025 Aug 12;16:1625944. doi: 10.3389/fendo.2025.1625944 (PMC12378076; doi:10.3389/fendo.2025.1625944)
Supplement: Supplementary file 3 [file Table3.xlsx]

## Sheet: Sheet1
Table S3 40 DEGs enriched in osteogenic relevant GO terms
gene id	gene name	LINC00657 group	NC group	log2FC	Pvalue	updown
ENSG00000133048	CHI3L1	69.5209	6.76702	3.36085	1.71208e-07	UP
ENSG00000115461	IGFBP5	146.166	17.2805	3.08039	2.4592e-05	UP
ENSG00000116183	PAPPA2	5.40421	0.684178	2.98164	6.96312e-13	UP
ENSG00000162496	DHRS3	22.5752	2.94734	2.93726	3.40065e-20	UP
ENSG00000163485	ADORA1	1.88252	0.347639	2.43701	5.31456e-10	UP
ENSG00000167244	IGF2	2.80968	14.8372	-2.40074	1.07362e-12	DOWN
ENSG00000108950	FAM20A	2.41707	0.472486	2.35492	1.43576e-07	UP
ENSG00000181195	PENK	151.157	31.192	2.2768	1.18799e-05	UP
ENSG00000004799	PDK4	5.33618	1.14506	2.22038	7.37688e-09	UP
ENSG00000183691	NOG	1.49995	0.357952	2.06707	0.000185793	UP
ENSG00000170961	HAS2	38.3284	154.452	-2.01067	3.43416e-07	DOWN
ENSG00000242252	BGLAP	4.59824	1.20981	1.92631	0.000192132	UP
ENSG00000106031	HOXA13	1.09715	0.302025	1.86102	0.000836015	UP
ENSG00000186480	INSIG1	11.8737	41.6871	-1.81184	7.9771e-06	DOWN
ENSG00000164920	OSR2	1.42775	0.406728	1.81161	0.000463193	UP
ENSG00000172201	ID4	12.779	3.65773	1.80475	4.78869e-09	UP
ENSG00000149948	HMGA2	1.44278	4.85978	-1.75204	0.000312331	DOWN
ENSG00000112964	GHR	1.66908	0.505007	1.72468	7.23378e-05	UP
ENSG00000123610	TNFAIP6	70.2592	21.9699	1.67716	2.61657e-06	UP
ENSG00000120738	EGR1	16.2955	49.6635	-1.60771	0.000366235	DOWN
ENSG00000162551	ALPL	1.01158	3.02785	-1.58168	0.000342672	DOWN
ENSG00000182718	ANXA2	38.211	108.943	-1.51151	6.18799e-07	DOWN
ENSG00000118503	TNFAIP3	4.19941	11.635	-1.47022	1.71398e-05	DOWN
ENSG00000233608	TWIST2	9.16331	3.43543	1.41538	0.000110725	UP
ENSG00000168056	LTBP3	10.0953	3.82969	1.39838	1.72371e-05	UP
ENSG00000154122	ANKH	21.6364	8.29719	1.38277	0.000824506	UP
ENSG00000105810	CDK6	3.02419	7.7915	-1.36535	0.000339012	DOWN
ENSG00000151014	NOCT	1.53991	3.84443	-1.31993	0.000385817	DOWN
ENSG00000143387	CTSK	7.07448	2.86862	1.30227	0.000452918	UP
ENSG00000157613	CREB3L1	19.3607	47.5946	-1.29767	0.000242293	DOWN
ENSG00000154127	UBASH3B	4.39009	10.763	-1.29375	2.20445e-06	DOWN
ENSG00000196923	PDLIM7	10.7421	25.5541	-1.25027	0.000184971	DOWN
ENSG00000136244	IL6	12.4447	29.1479	-1.22786	0.000261982	DOWN
ENSG00000164050	PLXNB1	3.02622	1.3064	1.21192	0.00021855	UP
ENSG00000105429	MEGF8	8.15647	3.66881	1.15263	0.000168404	UP
ENSG00000196562	SULF2	12.3284	5.60253	1.13783	0.000787057	UP
ENSG00000183688	RFLNB	6.56608	14.0311	-1.09552	0.00063846	DOWN
ENSG00000011028	MRC2	92.9488	43.6576	1.0902	0.00081367	UP
ENSG00000125965	GDF5	19.2184	39.793	-1.05003	0.00115713	DOWN
ENSG00000111186	WNT5B	3.58364	7.21927	-1.01043	0.000639491	DOWN
